# Supplementary material for: Genetic Profile and Toxigenic Potential of Bacillus cereus Isolates from a Norwegian Ice Cream Production Plant
Source: Foods. 2024 Sep 24;13(19):3029. doi: 10.3390/foods13193029 (PMC11475924; doi:10.3390/foods13193029)
Supplement: Supplementary file 1 [file foods-13-03029-s001.zip]

Archive with 1 entries (1 files):
- foods-3217637-supplementary.pdf
